# Supplementary material for: Active mobility and mental health: A scoping review towards a healthier world
Source: Glob Ment Health (Camb). 2023 Nov 21;11:e1. doi: 10.1017/gmh.2023.74 (PMC10882204; doi:10.1017/gmh.2023.74)
Supplement: Scrivano et al. supplementary material 3 — Scrivano et al. supplementary material [file S2054425123000742sup003.xlsx]

## Sheet: Lit_Rev
Author(s)	Year	Study Design	Study Duration	Methodology	Intervention	Original Study/Project	Country	City/Region	Sample size	Inclusion age range	Inclusion age range	% women	Participant characteristics	MH Output	MH Measure	Mobility mode(s)	Purpose of AM	AM Measure	Main results	AM benefits MH
Gatersleben & Uzzell	2007	Cross-sectional				Stand-alone	UK	Surrey	389	19	64	51		affect	Russel & Lanius (1984) - 7 items	Multimodes	Work/education	Frequency	Cycling and walking are related to positive affects (relaxing - exciting).	Yes+
Ohta et al.	2007	Cross-sectional				Stand-alone	Japan	Kyushu	670	39.9age	39.9age	36		mental health	GHQ-28	Walking and Cycling	Work/education	Do you walk or cycle to work? + Duration	Walking and cycling are related to mental health benefits, but significantly only in men.	Yes+ (M)
Cerin et al.	2009	Cross-sectional	2003-2004			PLACE (Physical activity in Locality and Community Environments)	Australia	Adelaide	2194	20	65	64		quality of life	SF-12	Walking and Cycling	Transportation	IPAQ	Transport physical activity was unrelated to SF scores.	No
Jurakić et al.	2010	Cross-sectional				Stand-alone	Croatia		1032	15	199	52		quality of life	SF36	Walking and Cycling	Transportation	IPAQ	Inverse relationship between transportation physical activity and HRquality of life scores.	Yes-
Rasciute & Downward	2010	Cross-sectional				Taking Part Survey - British Market Research Bureau	England		ND	16	199	ND		affect	Taking all things together, how happy would you say you are?'	Walking and Cycling	Work/education	Frequency+Duration	Active travel had a positive effect on positive affect, however significant only for walking and not for cycling (trip purpose as moderator).	Yes+ (W)
Rasciute & Downward	2010	Cross-sectional				Taking Part Survey - British Market Research Bureau	England		ND	16	199	ND		self-reported health	How is your health in general?' (very good, good, fair, bad, very bad)	Walking and Cycling	Work/education	Frequency+Duration	Active travel had a positive effect on self-reported health status, significant for both walking and cycling.	Yes+
Bergland et al.	2010	Cross-sectional	2001-2002			NorLAG (Norwegian Life Course, Ageing and Generation Study)	Norway		3069	55	79	51	Older adults living in their own homes ('in the community' or "community-dwelling adults")	self-efficacy	Personal Mastery Scale	Walking	Transportation	Distance	Better outdoor mobility was associated with higher perceived self-efficacy.	Yes+ (W)
Bergland et al.	2010	Cross-sectional	2001-2002			NorLAG (Norwegian Life Course, Ageing and Generation Study)	Norway		3069	55	79	51	Older adults living in their own homes ('in the community' or "community-dwelling adults")	depressive symptoms	CES-D	Walking	Transportation	Distance	Depression scores showed no relationship with outdoor mobility exposure.	No (W)
Bergland et al.	2010	Cross-sectional	2001-2002			NorLAG (Norwegian Life Course, Ageing and Generation Study)	Norway		3069	55	79	51	Older adults living in their own homes ('in the community' or "community-dwelling adults")	anxiety	HSCL	Walking	Transportation	Distance	Anxiety scores showed no relationship with outdoor mobility exposure.	No (W)
Bergland et al.	2010	Cross-sectional	2001-2002			NorLAG (Norwegian Life Course, Ageing and Generation Study)	Norway		3069	55	79	51	Older adults living in their own homes ('in the community' or "community-dwelling adults")	self-reported health	“How do you judge your own general state of health?”	Walking	Transportation	Distance	Outdoor walking mobility had significantly higher scores in self-reported health (the most significant association).	Yes + (W)
Molina-García et al.	2010	Cross-sectional				Stand-alone	Spain	Valencia	518	22.4 age	22.4age	60	Students from two univesities	self-efficacy	Physical Self-Efficacy Scale	Multimodes	Work/education	Frequency	Self-efficacy was positively associated with active commuting to university.	Yes+
Avila-Palencia et al.	2018	Cross-sectional				PASTA (Physical Activity through Sustainable Trasportation Approaches)	Europe		23111					mental health	Survey item	Multimodes	Transport	"How often do you currently use each of the following methods of travel to get to and from places?"	AM improves popuation health	Yes
Hansson et al.	2011	Cross-sectional	2004-2008			Scania Regional Health survey	Sweden	Scania	23111	18	65	50	Working > 30h/week	mental health	GHQ-12	Multimodes	Work/education	Duration	No significant association because self-selection bias and "healthy commuter effect".	No
Hansson et al.	2011	Cross-sectional	2004-2008			Scania Regional Health survey	Sweden	Scania	23111	18	65	50	Working > 30h/week	stress	Do you feel stressed in your everyday life?'	Multimodes	Work/education	Duration	No significant association because self-selection bias and "healthy commuter effect".	No
Hansson et al.	2011	Cross-sectional	2004-2008			Scania Regional Health survey	Sweden	Scania	23111	18	65	50	Working > 30h/week	vitality/exhaustion	Vitality Scale (SF-36)	Multimodes	Work/education	Duration	No significant association because self-selection bias and "healthy commuter effect".	No
Hansson et al.	2011	Cross-sectional	2004-2008			Scania Regional Health survey	Sweden	Scania	23111	18	65	50	Working > 30h/week	sleep	Perceived sleep quality: ‘Do you think you get enough sleep to feel rested?”	Multimodes	Work/education	Duration	No significant association because self-selection bias and "healthy commuter effect".	No
Hansson et al.	2011	Cross-sectional	2004-2008			Scania Regional Health survey	Sweden	Scania	23111	18	65	50	Working > 30h/week	self-reported health	“How do you feel right now, physically and psychologically, considering your health and your well-being?” + sickness absence days	Multimodes	Work/education	Duration	No significant association because self-selection bias and "healthy commuter effect".	No
Smith	2012	Cross-sectional		Interpretative Phenomenological Analysis		Stand-alone	USA		12	74	98	67	Older adults living in their own homes ('in the community' or "community-dwelling adults")	social support	Daily Life Interview	Multimodes	Transportation	Daily Life Interview	Reduced mobility decreased social contacts due to "disrupted engagement with others".	Yes+
Smith	2012	Cross-sectional		Interpretative Phenomenological Analysis		Stand-alone	USA		12	74	98	67	Older adults living in their own homes ('in the community' or "community-dwelling adults")	loneliness	UCLA-Loneliness scale	Multimodes	Transportation	Daily Life Interview	Reduced mobility and inadequate transport services increased loneliness.	Yes-
Pucci et al.	2012	Cross-sectional				Level of PA among adults: association with perceived environment and social support' project	Brazil	Curitiba	1461	40	59	63.7	Individuals living around green areas (parks, squares)	quality of life	WHOQoL	Walking	Transportation	IPAQ	Transport physical activity had a significant (positive) relationship only with the physical domain of quality of life and only in men.	Yes+ (M)
Gomez et al.	2013	Cross-sectional				Stand-alone	Colombia	Cali	1263	18	59	100	Women living in low and middle-low socioeconomic status area	quality of life	SF-8	Walking	Transportation	IPAQ	Walking for transport had a negative impact on both physical and mental dimensions of quality of life.	Yes- (W)
Avila-Palencia et al.	2018	Cross-sectional				PASTA (Physical Activity through Sustainable Trasportation Approaches)	Europe		989					Eudaimonia	"In general, how would you say your health is?" (from SF-36)	Multimodes	Transport	"How often do you currently use each of the following methods of travel to get to and from places?"	AM improves popuation health	Yes
Humphreys et al.	2013	Cross-sectional				Cambridge Study	UK	Cambridge	989	16	199	68	Working adults	mental health	PCS-SF8	Walking and Cycling	Work/education	Frequency + Duration	The more people travel actively, the higher is their physical well-being.	Yes+
Humphreys et al.	2013	Cross-sectional				Cambridge Study	UK	Cambridge	989	16	199	68	Working adults	mental health	MCS-SF8	Walking and Cycling	Work/education	Frequency + Duration	No significant relationship was found between the variables.	No
ONS	2014	Cross-sectional				Annual Population Survey (APS)	UK		60200	ND	ND	ND	Commuters and non-commuters to work	life satisfaction	Overall, how satisfied are you with your life nowadays?'	Multimodes	Work/education	Duration	Active travellers had lower life satisfaction scores than car drivers; public transport users had the lowest levels of life satisfaction.	Yes-
ONS	2014	Cross-sectional				Annual Population Survey (APS)	UK		60200	ND	ND	ND	Commuters and non-commuters to work	eudaimonia	Overall, to what extent do you feel the things you do in your life are worthwhile?'	Multimodes	Work/education	Duration	Active travellers and public transports users showed lower eudaimonia scores than private vehicle (however it was a weak correlation between the two variables).	Yes-
ONS	2014	Cross-sectional				Annual Population Survey (APS)	UK		60200	ND	ND	ND	Commuters and non-commuters to work	affect	Overall, how happy did you feel yesterday?'	Multimodes	Work/education	Duration	Active travellers had lower positive affect scores than car drivers; public transport users had the lowest levels of positive affect.	Yes-
ONS	2014	Cross-sectional				Annual Population Survey (APS)	UK		60200	ND	ND	ND	Commuters and non-commuters to work	anxiety	Overall, how anxious did you feel yesterday?'	Multimodes	Work/education	Duration	Active travel reported a positive relationship with anxiety (time as moderator: symptoms levels worsened if over 15 minutes active travelling).	Yes+
St-Louis et al.	2014	Cross-sectional				McGill University-wide commuter survey	Canada	Montréal	3377	30.43age	30.43age	ND	University staff and students	travel satisfaction	Statements related to aspects satisfaction with a given mode	Multimodes	Work/education	Duration	Pedestrian and cyclists are significantly more satisfied than other means of transport (mode as moderator).	Yes+
Morris & Guerra	2015	Cross-sectional				American Time Use Survey (ATUS)	USA		13269	15	199	ND		affect	Affect Balance Scale (happiness, sadness, tiredness, pain and stress)	Multimodes	Transportation	Mode	No significant relationship.	No
Mason et al.	2016	Cross-sectional				GoWell Research and Learning Programme	Scotland	Glasgow	2654	18	199	60	Most deprived neighbourhoods	self-reported health	PCS-SF12	Walking and Cycling	Transportation	Frequency	PCS-SF12 scores were not directly associated with any PA domains.	No
Mason et al.	2016	Cross-sectional				GoWell Research and Learning Programme	Scotland	Glasgow	2654	18	199	60	Most deprived neighbourhoods	self-reported health	"In general would you say your health is good, very good, excellent?"	Walking and Cycling	Transportation	Frequency	Active travel was more likely connected to reporting good-excellent general health.	Yes+
Mason et al.	2016	Cross-sectional				GoWell Research and Learning Programme	Scotland	Glasgow	2654	18	199	60	Most deprived neighbourhoods	mental health	MCS-SF12+WEMWBS	Walking and Cycling	Transportation	Frequency	Higher scores in both mental health scales were significantly related to active travel.	Yes+
Bos et al.	2011	Cross-sectional				SHAPES	Belgium		2654					MH	Flourishing Scale	Cycling (e-bike)	Work/education	Frequency	BDNF levelife satisfaction increased after cyclig in the air filtered room but not in the traffic road	Yes/No
Belanger-Gravel et al.	2016	Cross-sectional	2009-2010			BIXI (Bicycle-taXI; Public Bycycle Share Program)	Canada	Montréal	3978	18	65	60		self-efficacy	"How confident are you in your capability of usig BIXI if you chose to do so?"	Cycling	Transportation	"Have you ever used PBSP?"	Cycling showed significant relationship with higher self-efficacy.	Yes+ (C)
Chng et al.	2016	Cross-sectional	2010-2011			UKHLS (UK Household Longitudinal Study)	UK	London	3630	16	65	53		life satisfaction	"How dissatisfied or satisfied are you with your liife overall?"	Multimodes	Work/education	Mode	Only walking showed significant positive association with life satisfaction.	Yes+ (W)
Chng et al.	2016	Cross-sectional	2010-2011			UKHLS (UK Household Longitudinal Study)	UK	London	3630	16	65	53		mental health	GHQ-12	Multimodes	Work/education	Mode	No commute mode was significantly associated with changes in GHQ scores.	No
Friman et al.	2017	Cross-sectional				Stand-alone	Sweden		367	18	199	63	Commuters to work	travel satisfaction	STS	Multimodes	Transportation	Frequency	Active travel is positively associated with travel satisfaction.	Yes+
Sener & Lee	2017	Cross-sectional				El Paso Regional Multimodes Transportation Survey	USA	Texas	1505	18	199	53		life satisfaction	How satisfied are you with your life?'	Multimodes	Transportation	Frequency	Positive, but weak, relationship between active travel and life satisfaction (age as moderator: life satisfaction decrease for active travellers older than 50yo).	Yes+
Sener & Lee	2017	Cross-sectional				El Paso Regional Multimodes Transportation Survey	USA	Texas	1505	18	199	53		self-reported health	How would you rate your health?'	Multimodes	Transportation	Frequency	No significant relationship between walking or cycling and self-rated health.	No
Smith	2017	Cross-sectional				Stand-alone	USA	Oregon	828	25	44	45	Commuters to work	travel satisfaction	Commute Well-being Scale	Multimodes	Work/education	Duration + Distance	Walking and cycling commuters reported higher satisfaction with their commutes.	Yes+
Avila-Palencia et al.	2017	Cross-sectional	2011-2012			TAPAS (Trasportation, Air Pollution and Physical Activities)	Spain	Barcelona	788	18	199	52	Commuters to work	stress	PSS-4	Cycling	Work/education	Frequency	Cycling had significant lower stress levels than non-cycling commuters.	Yes- (C)
Lancee et al.	2017	Cross-sectional	2011-2014			Geluks Wijzer' (Happiness Indicator) study	Netherlands		1450	15	71	82	Commuters to work	affect	How happy did you feel yesterday?	Multimodes	Work/education	Mode + Time of the day	Cyclists reported the highest levels of positive affect. Public transport users had the lowest scores.	Yes+
Mattisson et al.	2018	Cross-sectional				Stand-alone	Sweden	Scania	7574	18	65	55	Working 15-60h/week	stress	Do you feel stressed in your everyday life?'	Multimodes	Work/education	Mode	Active travel was negatively associated with stress. Public transports users reported “stressed often” response more than any other mode.	Yes-
Mattisson et al.	2018	Cross-sectional				Stand-alone	Sweden	Scania	7574	18	65	55	Working 15-60h/week	vitality/exhaustion	Vitality Scale (SF-36)	Multimodes	Work/education	Mode	Non-significant relationship between vitality and active travel.	No
Mattisson et al.	2018	Cross-sectional				Stand-alone	Sweden	Scania	7574	18	65	55	Working 15-60h/week	self-reported health	Long-term illness+Walking difficulties+BMI	Multimodes	Work/education	Mode	Negative relationship between active commuting and all the physical health measures; this relationship was strongest that the one with mental health outcomes.	Yes-
McCarthy & Habib	2018	Cross-sectional				Nova Scotia Travel Activity (NovaTRAC) survey	Canada	Nova Scotia	493	41.1age	41.1age	ND		life satisfaction	"How would you describe your usual attitudes toward life?'	Multimodes	Transportation	Frequency + Duration + Distance	Active travel as positively related to life satisfaction.	Yes+
Foley et al	2018	Cross-sectional	2014-2015			UK Harmonised European Time Use Survey (2014/15)	UK		6143	48age	48age	53		sleep	Sleep duration (minutes/day)	Walking and Cycling	Transportation	Mode	Those travelling by active modes reported lower sleep duration.	Yes-
Vancampfort et al.	2018	Cross-sectional	2007-2010			SAGE (Study on Global Ageing and Adult Health) study - WHO	China, Ghana, India, Mexico, Russia, and South Africa		14585	65	199	55	Older adults living in their own homes ('in the community' or "community-dwelling adults")	sleep	“Overall in the last 30 days, how much of a problem did you have with sleeping, such as falling asleep, waking up frequently during the night or waking up too early in the morning?”	Walking and Cycling	Transportation	GPAQ + Frequency + Duration	Active travel behaviour was associated with better sleep.	Yes+
Brainard et al.	2019	Cross-sectional	2016-2017			ALS1617 (Adult Active Lives Survey 2016/2017)	England		51780	16	104	ND		affect	“On a scale of 0–10, where 0 is not at all happy and 10 is completely happy, overall, how happy did you feel yesterday?”	Walking and Cycling	Transportation	Frequency + Duration	Non-significant relationship.	No
Brainard et al.	2019	Cross-sectional	2016-2017			ALS1617 (Adult Active Lives Survey 2016/2017)	England		51780	16	104	ND		life satisfaction	“On a scale of 0–10, where 0 is not at all satisfied and 10 is completely satisfied, overall, how satisfied are you with your life nowadays?”	Walking and Cycling	Transportation	Frequency + Duration	Non-significant relationship.	No
Brainard et al.	2019	Cross-sectional	2016-2017			ALS1617 (Adult Active Lives Survey 2016/2017)	England		51780	16	104	ND		eudaimonia	“On a scale of 0–10, where 0 is not at all worthwhile and 10 is completely worthwhile, overall, to what extent do you feel the things you do in your life are worthwhile?”	Walking and Cycling	Transportation	Frequency + Duration	Non-significant relationship.	No
Brainard et al.	2019	Cross-sectional	2016-2017			ALS1617 (Adult Active Lives Survey 2016/2017)	England		51780	16	104	ND		anxiety	“On a scale of 0–10, where 0 is not at all anxious and 10 is completely anxious, overall, how anxious did you feel yesterday?”	Walking and Cycling	Transportation	Frequency + Duration	Non-significant relationship.	No
Brainard et al.	2019	Cross-sectional	2016-2017			ALS1617 (Adult Active Lives Survey 2016/2017)	England		51780	16	104	ND		self-efficacy	“To what extent do you agree with the statement: I can achieve most of the goals I set myself?” Scale was from (1) Strongly agree to (5) Strongly disagree.	Walking and Cycling	Transportation	Frequency + Duration	Self-efficacy was positively associated with active travelling, but only for walking and not cycling.	Yes+ (W)
Covolo Scarabottolo et al.	2019	Cross-sectional				Stand-alone	Brazil	São Paulo	400	60	199	58	Older adults living in their own homes ('in the community' or "community-dwelling adults")	quality of life	SF-36	Walking and Cycling	Transportation	Baecke Questionnaire	No significant association was found between active travel and the quality of life domains.	No
Kaplan et al.	2019	Cross-sectional				Stand-alone	Australia	Brisbane	1131	17	199	47		eudaimonia	Fleming & Courtney scale	Cycling	Transportation	Frequency	Cycling and eudaimonia are positively correlated.	Yes+ (C)
Kaplan et al.	2019	Cross-sectional				Stand-alone	Australia	Brisbane	1131	17	199	47		affect	Profile Mood State Scale	Cycling	Transportation	Frequency	Cycling and positive affect are positively correlated.	Yes+ (C)
Singleton	2019	Cross-sectional				Positive Utility of Travel (PUT) study	USA	Oregon	682	18	199	55	Commuters to work	travel satisfaction	STS+Travel Affect+Travel Eudaimonia	Walking and Cycling	Work/education	Duration	Walking and cycling commuters showed significantly higher travel satisfaction scores.	Yes+
Clark et al.	2019	Cross-sectional	2009-2015			Understanding Society survey (previously UKHLS and prior BHPS)	UK		26551	ND	ND	ND	Working adults	life satisfaction	“How dissatisfied or satisfied are you with your life overall?”	Multimodes	Work/education	Duration	Non-significant relationship between life satisfaction and active travel.	No
Clark et al.	2019	Cross-sectional	2009-2015			Understanding Society survey (previously UKHLS and prior BHPS)	UK		26551	ND	ND	ND	Working adults	mental health	GHQ-12	Multimodes	Work/education	Duration	Mental health and active travel showed no significant relationship.	No
Clark et al.	2019	Cross-sectional	2009-2015			Understanding Society survey (previously UKHLS and prior BHPS)	UK		26551	ND	ND	ND	Working adults	vitality/exhaustion	STRAIN "Have you recently felt constantly under strain?" "last few weeks"	Multimodes	Work/education	Duration	Walking to work was associated with reduced strain, thus improved vitality.	Yes+ (W)
Clark et al.	2019	Cross-sectional	2009-2015			Understanding Society survey (previously UKHLS and prior BHPS)	UK		26551	ND	ND	ND	Working adults	self-reported health	“In general, would you say your health is? (poor to excellent)”	Multimodes	Work/education	Duration	Cyclists reported the highest self-perceived health; bus users reported the lowest.	Yes+ (C)
Sattler et al.	2020	Cross-sectional	2016-2017			Health On The Way (HOTway)	Austria	Graz	188	18	64	49		stress	PSS-4+PSQ (7 statements)	Multimodes	Work/education	Mode	Active commuting was associated with less perceived stress compared to passive commuting.	Yes-
Fan et al.	2021	Cross-sectional	2019-2020			Stand-alone	China	Beijing	1080	18	199	49		travel satisfaction	STS	Multimodes	Transportation	Purpose+Time (of the day)+Mode+Duration+Day (of the week)+Perceived trip duration+Companion+Activities (during travel)	Travel satisfaction was significantly higher for active modes than motorized trips.	Yes+
Lira & Paez	2021	Cross-sectional				Larger Survey in Santiago (Chile)	Chile	Santiago	451	18	199	ND		affect	"Please indicate the mode(s) of transport that you relate to the following feelings: freedom, enjoyment, happiness, poverty, luxury, status"	Multimodes	Transportation	Mode	Active travel was the transport mode most associated with positive affect.	Yes+
Liu et al.	2021	Cross-sectional				Stand-alone	China	Heze	188	18	199	ND		eudaimonia	Flourishing Scale	Multimodes	Work/education	Mode	Active travel and eudaimonia showed a non-significant relationship.	No
Liu et al.	2021	Cross-sectional				Stand-alone	China	Heze	188	18	199	ND		travel satisfaction	STS	Multimodes	Work/education	Mode	Active travel was associated with improved travel satisfaction.	Yes+
De Vos et al.	2016	Cross-sectional				Stand-alone	Ghent (Belgium)		16121					MH				"Which travel mode (car, train, bus/tram, bicycle or on foot) did you use to reach your most recent out-of-home leisure activity?"	AM (walking) resultravel satisfactionih the highest levelife satisfaction of travel satisfaction.	Yes
De Vos et al.	2022	Cross-sectional				Stand-alone	Ghent (Belgium)		1430					LONELINESS				"How often do you use the following modes to travel to/from work/school? (car, train, bus/tram, bicycle or on foot)"	travel satisfactionwas higher for frequent active travellers than those who never walk/cycle.	Yes
Muniz et al.	2021	Cross-sectional	2014-2015			European Health Survey in Spain (EHSS - 2014)	Spain		16121	15	199	53		depressive symptoms	Dyagnosis/symptoms during the past 12 months	Walking and Cycling	Transportation	Frequency	Travel-related physical activity was associated with reduced likelihood of diagnosis or symptoms of depression.	Yes-
Muniz et al.	2021	Cross-sectional	2014-2015			European Health Survey in Spain (EHSS - 2014)	Spain		16121	15	199	53		self-perceived health	In the last twelve months, would you say your health has been very good, good, fair, bad, or very bad?'	Walking and Cycling	Transportation	Frequency	Travel-related physical activity was associated with improved self-perceived health (SAH, Self-Assessed Health).	Yes+
Wang et al.	2021	Cross-sectional	2 waves: 2014; 2016.	Quasi-longitudinal (two waves of cross-sectional survey)		Stand-alone	China		16103	47age	47age	52	Working adults	life satisfaction	“How satisfied are you with your life on the whole?”	Multimodes	Work/education	Duration	Active travel and life satisfaction showed a significant positive relationship (time as moderator: longer trips linked to lower satisfaction).	Yes+
Cobbold et al.	2022	Cross-sectional	2013-2015			STASH (Sydney Travel and Health Study)	Australia	Sydney	532	18	55	60		quality of life	WHOquality of life-BREF	Multimodes	Transportation	Frequency + Duration	Unimodal active travel trips and multimodal active travel with public transports trips were associated with better quality of life than private motorised trips.	Yes+
Morris & Guerra	2016	Cross-sectional				American Time Use Survey (ATUS)	USA		801					MH				Travel mode	Drivers enjoy the ride more if they have passengers (not viceversa)	No
Lampinen et al.	2006	Longitudinal	1988-1996			Evergreen Project	Finland	Jyvaskyla	663	65	84	67	Older adults (born 1904-1923)	mental health	RBDI+'Do you think your lonely?'+‘How would you describe your self-rated mental vigour at the moment?’+‘Right now, how meaningful do you consider your life?’	Walking	Transportation	Distance	Mobility status was a predictor of better mental health at follow-up.	Yes+
Martin et al.	2014	Longitudinal	1991-2009			BHPS (British Household Panel Survey)	UK		17985	18	65	49	Commuters to work	mental health	GHQ-12	Multimodes	Work/education	Mode	Mental health scores were significantly positively related to active travel; also, switching from car to active modes was associated to better mental health at follow-up.	Yes+
Mytton et al.	2016	Longitudinal	2009-2012			Cambridge Study	UK	Cambridge	801	16	199	69	Commuters to work (who completed two waves of the study)	mental health	MCS-SF8	Walking and Cycling	Work/education	Frequency + Duration	Only maintaining cycling reported better mental health at follow-up.	Yes+ (C)
Mytton et al.	2016	Longitudinal	2009-2012			Cambridge Study	UK	Cambridge	801	16	199	69	Commuters to work (who completed two waves of the study)	self-reported health	PCS-SF8+sickness absence days	Walking and Cycling	Work/education	Frequency + Duration	Only maintaining cycling reported better physical health (higher PCS scores and less sickness absence days) at follow-up.	Yes+ (C)
Avila-Palencia et al.	2018	Longitudinal	2014-2016			PASTA (Physical Activity through Sustainable Trasportation Approaches)	Europe		3567	18	199	53		stress	PSS-4	Multimodes	Transportation	Frequency	Cycling was associated with the lowest stress levels, compared to other transport modes, both in unimodal and multimodal trips.	Yes- (C)
Avila-Palencia et al.	2018	Longitudinal	2014-2016			PASTA (Physical Activity through Sustainable Trasportation Approaches)	Europe		3567	18	199	53		mental health	MHI-5 (SF-36)	Multimodes	Transportation	Frequency	Cycling was associated with higher mental health levels, compared to other transport modes, both in unimodal and multimodal trips.	Yes+ (C)
Avila-Palencia et al.	2018	Longitudinal	2014-2016			PASTA (Physical Activity through Sustainable Trasportation Approaches)	Europe		3567	18	199	53		loneliness	UCLA-Loneliness scale	Multimodes	Transportation	Frequency	Cycling in multimodal trips was associated with lower loneliness feelings compared to other transport modes.	Yes- (C)
Avila-Palencia et al.	2018	Longitudinal	2014-2016			PASTA (Physical Activity through Sustainable Trasportation Approaches)	Europe		3567	18	199	53		vitality/exhaustion	Vitality scale (SF-36)	Multimodes	Transportation	Frequency	Active travel and vitality scores showed a significant positive relationship.	Yes+
Avila-Palencia et al.	2018	Longitudinal	2014-2016			PASTA (Physical Activity through Sustainable Trasportation Approaches)	Europe		3567	18	199	53		social support	“How often do you have contact with your friends and/or family?”	Multimodes	Transportation	Frequency	Walking in multimodal trips was associated with increased social contacts compared to other transport modes.	Yes+ (W)
Avila-Palencia et al.	2018	Longitudinal	2014-2016			PASTA (Physical Activity through Sustainable Trasportation Approaches)	Europe		3567	18	199	53		self-reported health	"In general, how would you say your health is?" (SF-36)	Multimodes	Transportation	Frequency	Walking and cycling, in both unimodal and multimodal trips, reported a better self-perceived health over time, than car and public transport.	Yes+
Knott et al.	2018	Longitudinal	2006-2016			Stand-alone	UK	Stockport	5474	40	75	46	Commuters to work (who completed two waves of the study)	depressive symptoms	PHQ-2	Multimodes	Work/education	Frequency + Distance + Mode	Changing from inactive to active travel was associated with a reduced development and progressing of depressive symptoms.	Yes-
Glasgow et al.	2019	Longitudinal	2016-2018	Experience Sampling Methodology		Stand-alone	USA	VA-DC-MN	229	18	65	55		affect	Travel Mood Scale	Multimodes	Transportation	Mode+Frequency+Duration+Purpose+Activities	Active travel was significantly associated with a better positive affect.	Yes+
Yang et al.	2019	Longitudinal	20 years time	Agent Based Model		Stand-alone	USA		18400	65	85	50	Older adults living in their own homes ('in the community' or "community-dwelling adults")	depressive symptoms	CESD-8	Multimodes	Transportation	Duration	The most effective method to decrease depression prevalence is related to improve public transport services, more than active travel practice.	No
Kroesen & De Vos	2020	Longitudinal	2007-2017			Longitudinal Internet Studies for the Social Sciences panel (LISS)	Netherlands		1548	15	199	49	Stratified population survey sample	mental health	MHI-5	Walking	Transportation	Frequency	Active travel has a significant positive effect on mental health, but not the opposite.	Yes+
Covolo Scarabottolo et al.	2022	Longitudinal	2016-2019			Stand-alone	Brazil	São Paulo	331	40	80	68	Randomised sample of all streets in one city	quality of life	SF-36	Walking and Cycling	Transportation	Baecke Questionnaire	Active travel was associated with higher quality of life (mental health and vitality).	Yes+
de Geus et al.	2008	Non-randomized CT	2004-2005	Baseline + 6-12 months follow-up	1-year cycling to work	Stand-alone	Belgium	Flanders	80	30	65	ND	Members of insurance company	quality of life	SF-36	Cycling	Work/education	Frequency+Duration+Distance	Cycling to work has a positive influence on quality of life.	Yes+ (C)
Page & Nilsson	2017	Quasi-experimental		Baseline + monthly follow-ups X 5	5-months e-bikes volunteer use	Stand-alone	UK		31	21	55	80	Employees of global education provider	eudaimonia	Flourishing Scale	Cycling (e-bike)	Work/education	Frequency+Duration	Non-significant relationship.	No
Page & Nilsson	2017	Quasi-experimental		Baseline + monthly follow-ups X 5	5-months e-bikes volunteer use	Stand-alone	UK		31	21	55	80	Employees of global education provider	affect	Diary (e.g. tired, energized)	Cycling (e-bike)	Work/education	Frequency+Duration	Active travel modes and switching from passive to active modes reported an improvement in positive affect.	Yes+
Page & Nilsson	2017	Quasi-experimental		Baseline + monthly follow-ups X 5	5-months e-bikes volunteer use	Stand-alone	UK		31	21	55	80	Employees of global education provider	mental health	GHQ-12	Cycling (e-bike)	Work/education	Frequency+Duration	Active travellers reported significantly higher mental health scores post-intervention than passive travel group.	Yes+
Jacob et al.	2021	Quasi-experimental	2009-2016	Baseline from wave 1-5 (t - 1) + follow-ups (short-term t+1= in the survey for at least 3 waves; long-term t+2= in the survey for at least 4 waves)	Changing travel mode over time at least once in 5 years	UKHLS (UK Household Longitudinal Study)	England		31736	16	65	59	Stratified population survey sample	life satisfaction	“How satisfied do you feel with your overall life?”	Multimodes	Work/education	Mode	Switching from public transports to active travel modes determined an increase in life satisfaction levels.	Yes+
Jacob et al.	2021	Quasi-experimental	2009-2016	Baseline from wave 1-5 (t - 1) + follow-ups (short-term t+1= in the survey for at least 3 waves; long-term t+2= in the survey for at least 4 waves)	Changing travel mode over time at least once in 5 years	UKHLS (UK Household Longitudinal Study)	England		31736	16	65	59	Stratified population survey sample	mental health	MCS-SF12	Multimodes	Work/education	Mode	Switching from car to active travel modes determined an improvement in mental health scores. A decline was recorded by those changing from active travel to public transport.	Yes+
Jacob et al.	2021	Quasi-experimental	2009-2016	Baseline from wave 1-5 (t - 1) + follow-ups (short-term t+1= in the survey for at least 3 waves; long-term t+2= in the survey for at least 4 waves)	Changing travel mode over time at least once in 5 years	UKHLS (UK Household Longitudinal Study)	England		31736	16	65	59	Stratified population survey sample	self-reported health	PCS-SF12	Multimodes	Work/education	Mode	Switching from car to active travel modes led to an increase in PCS scores. Changing from active travel to car determined a decrease in PCS levels.	Yes+
Mutrie et al.	2000	RCT	1998-1999	Baseline + 3-6-9-12 months follow-up	1-year cognitive-behavioural programme (pre-tested written and visual interactive materials)	Stand-alone	Scotland	Glasgow	237	19	69	63	Commuters to work (university, hospital trust, and district health board)/Stratified per distance travelled to work	quality of life	SF-36	Walking and Cycling	Work/education	SPAQ	Active travel modes registered an improvement in quality of life levels only at 3-months follow-up (neither at 6 or at 12).	Yes+
Mutrie et al.	2002	RCT		Baseline + 6-12 months follow-up	1-year cognitive-behavioural programme 'Walk in to Work Out' (written interactive materials from transtheoretical + safety and local routes information)	Walk in to Work out' project	Scotland	Glasgow	295	16	69	64	Commuters to work (university, hospital trust, and district health board)	quality of life	SF-36	Walking and Cycling	Work/education	SPAQ	Walking, but not cycling, determined a better quality of life at 6-months follow-up.	Yes+ (W)
Baker et al.	2008	RCT	2006-2007	Baseline + 12-week follow-up	12-week pedometer-based walking programme + physical activity consultations	WWW (Walking for Well-bing in the West)	Scotland		79	18	65	80	Sedentary adults	affect	PANAS	Walking	Transportation	IPAQ+Frequency+Duration	Increase in number of steps per day showed a small to medium significant effect on improving positive affect levels.	Yes+ (W)
Baker et al.	2008	RCT	2006-2007	Baseline + 12-week follow-up	12-week pedometer-based walking programme + physical activity consultations	WWW (Walking for Well-bing in the West)	Scotland		79	18	65	80	Sedentary adults	quality of life	EQ-5D	Walking	Transportation	IPAQ+Frequency+Duration	Increase in number of steps per day showed a non-significant relationship with quality of life scores.	No
Van Dyck et al.	2011	RCT				Belgian Environmental Physical Activity Study (BEPAS)	Ghent (Belgium)						Hospital emplyees					IPAQ (frequecy+duration in domains; Dutch version) + Accelerometer (model 7164; Computer Science Application, Inc., Shalimar, FL, USA)	Consistent association with psychosocial factors were found for self-reported leisure-time PA (MVPA and recreational W). social support (from friends and family) and self-efficacy (both internal and exteral) were the strogest psychosocial correlates, but the association of psychosocial factors with PA and AT beyonnd the physical environmental associations were less clear.	Yes/No
Van Dyck et al.	2011	RCT				Belgian Environmental Physical Activity Study (BEPAS)	Ghent (Belgium)											IPAQ (frequecy+duration in domains; Dutch version) + Accelerometer (model 7164; Computer Science Application, Inc., Shalimar, FL, USA)	Consistent association with psychosocial factors were found for self-reported leisure-time PA (MVPA and recreational W). social support (from friends and family) and self-efficacy (both internal and exteral) were the strogest psychosocial correlates, but the association of psychosocial factors with PA and AT beyonnd the physical environmental associations were less clear.	Yes/No
Neumeier et al.	2020	RCT	2017-2018	Baseline + 12 months follow-up	1-year actively travelling to work (cycling or public transport+walking)	GISMO (Geographical Information Support for healthy Mobility) project	Austria	Salzburg	62	37	55	62	Commuters to work (university)	quality of life	SF-36+sickness absence days	Cycling and Public Transport (including walking)	Work/education	Distance+Duration+Frequency	Active travel (cycling and public transport) intervention showed a significant positive effect on quality of life levels, specifically for cycling.	Yes+ (C)
Wang et al.	2021	Quasi-longitudinal				China Laborforce Dynamics Survey (CLDS) 2014-2016	China											Commute time+mode	Commuting behaviour is an important trigger of life satisfaction. AC report higher life satisfaction.	Yes

## Sheet: Study Characteristics
Author(s)	Year	Study Design	Study Duration	Methodology	Intervention	Original Study/Project	Country	City/Region
Gatersleben & Uzzell	2007	Cross-sectional				Stand-alone	UK	Surrey
Ohta et al.	2007	Cross-sectional				Stand-alone	Japan	Kyushu
Cerin et al.	2009	Cross-sectional	2003-2004			PLACE (Physical activity in Locality and Community Environments)	Australia	Adelaide
Jurakić et al.	2010	Cross-sectional				Stand-alone	Croatia
Rasciute & Downward	2010	Cross-sectional				Taking Part Survey - British Market Research Bureau	England
Bergland et al.	2010	Cross-sectional	2001-2002			NorLAG (Norwegian Life Course, Ageing and Generation Study)	Norway
Molina-García et al.	2010	Cross-sectional				Stand-alone	Spain	Valencia
Hansson et al.	2011	Cross-sectional	2004-2008			Scania Regional Health survey	Sweden	Scania
Smith	2012	Cross-sectional		Interpretative Phenomenological Analysis		Stand-alone	USA
Pucci et al.	2012	Cross-sectional				Level of PA among adults: association with perceived environment and social support' project	Brazil	Curitiba
Gomez et al.	2013	Cross-sectional				Stand-alone	Colombia	Cali
Humphreys et al.	2013	Cross-sectional				Cambridge Study	UK	Cambridge
ONS	2014	Cross-sectional				Annual Population Survey (APS)	UK
St-Louis et al.	2014	Cross-sectional				McGill University-wide commuter survey	Canada	Montréal
Morris & Guerra	2015	Cross-sectional				American Time Use Survey (ATUS)	USA
Mason et al.	2016	Cross-sectional				GoWell Research and Learning Programme	Scotland	Glasgow
Belanger-Gravel et al.	2016	Cross-sectional	2009-2010			BIXI (Bicycle-taXI; Public Bycycle Share Program)	Canada	Montréal
Chng et al.	2016	Cross-sectional	2010-2011			UKHLS (UK Household Longitudinal Study)	UK	London
Friman et al.	2017	Cross-sectional				Stand-alone	Sweden
Sener & Lee	2017	Cross-sectional				El Paso Regional Multimodal Transportation Survey	USA	Texas
Smith	2017	Cross-sectional				Stand-alone	USA	Oregon
Avila-Palencia et al.	2017	Cross-sectional	2011-2012			TAPAS (Trasportation, Air Pollution and Physical Activities)	Spain	Barcelona
Lancee et al.	2017	Cross-sectional	2011-2014			Geluks Wijzer' (Happiness Indicator) study	Netherlands
Mattisson et al.	2018	Cross-sectional				Stand-alone	Sweden	Scania
McCarthy & Habib	2018	Cross-sectional				Nova Scotia Travel Activity (NovaTRAC) survey	Canada	Nova Scotia
Foley et al	2018	Cross-sectional	2014-2015			UK Harmonised European Time Use Survey (2014/15)	UK
Vancampfort et al.	2018	Cross-sectional	2007-2010			SAGE (Study on Global Ageing and Adult Health) study - WHO	China, Ghana, India, Mexico, Russia, and South Africa
Brainard et al.	2019	Cross-sectional	2016-2017			ALS1617 (Adult Active Lives Survey 2016/2017)	England
Covolo Scarabottolo et al.	2019	Cross-sectional				Stand-alone	Brazil	São Paulo
Kaplan et al.	2019	Cross-sectional				Stand-alone	Australia	Brisbane
Singleton	2019	Cross-sectional				Positive Utility of Travel (PUT) study	USA	Oregon
Clark et al.	2019	Cross-sectional	2009-2015			Understanding Society survey (previously UKHLS and prior BHPS)	UK
Sattler et al.	2020	Cross-sectional	2016-2017			Health On The Way (HOTway)	Austria	Graz
Fan et al.	2021	Cross-sectional	2019-2020			Stand-alone	China	Beijing
Lira & Paez	2021	Cross-sectional				Larger Survey in Santiago (Chile)	Chile	Santiago
Liu et al.	2021	Cross-sectional				Stand-alone	China	Heze
De Vos et al.	2016	Cross-sectional				Stand-alone	Ghent (Belgium)
De Vos et al.	2022	Cross-sectional				Stand-alone	Spain
Muniz et al.	2021	Cross-sectional	2014-2015			European Health Survey in Spain (EHSS - 2014)	Spain
Wang et al.	2021	Cross-sectional	2 waves: 2014; 2016.	Quasi-longitudinal (two waves of cross-sectional survey)		Stand-alone	China
Cobbold et al.	2022	Cross-sectional	2013-2015			STASH (Sydney Travel and Health Study)	Australia	Sydney
Lampinen et al.	2006	Longitudinal	1988-1996			Evergreen Project	Finland	Jyvaskyla
Martin et al.	2014	Longitudinal	1991-2009			BHPS (British Household Panel Survey)	UK
Mytton et al.	2016	Longitudinal	2009-2012			Cambridge Study	UK	Cambridge
Avila-Palencia et al.	2018	Longitudinal	2014-2016			PASTA (Physical Activity through Sustainable Trasportation Approaches)	Europe
Knott et al.	2018	Longitudinal	2006-2016			Stand-alone	UK	Stockport
Glasgow et al.	2019	Longitudinal	2016-2018	Experience Sampling Methodology		Stand-alone	USA	VA-DC-MN
Yang et al.	2019	Longitudinal	20 years time	Agent Based Model		Stand-alone	USA
Kroesen & De Vos	2020	Longitudinal	2007-2017			Longitudinal Internet Studies for the Social Sciences panel (LISS)	Netherlands
Covolo Scarabottolo et al.	2022	Longitudinal	2016-2019			Stand-alone	Brazil	São Paulo
de Geus et al.	2008	Non-randomized CT	2004-2005	Baseline + 6-12 months follow-up	1-year cycling to work	Stand-alone	Belgium	Flanders
Page & Nilsson	2017	Quasi-experimental		Baseline + monthly follow-ups X 5	5-months e-bikes volunteer use	Stand-alone	UK
Jacob et al.	2021	Quasi-experimental	2009-2016	Baseline from wave 1-5 (t - 1) + follow-ups (short-term t+1= in the survey for at least 3 waves; long-term t+2= in the survey for at least 4 waves)	Changing travel mode over time at least once in 5 years	UKHLS (UK Household Longitudinal Study)	England
Mutrie et al.	2000	RCT	1998-1999	Baseline + 3-6-9-12 months follow-up	1-year cognitive-behavioural programme (pre-tested written and visual interactive materials)	Stand-alone	Scotland	Glasgow
Mutrie et al.	2002	RCT		Baseline + 6-12 months follow-up	1-year cognitive-behavioural programme 'Walk in to Work Out' (written interactive materials from transtheoretical + safety and local routes information)	Walk in to Work out' project	Scotland	Glasgow
Baker et al.	2008	RCT	2006-2007	Baseline + 12-week follow-up	12-week pedometer-based walking programme + physical activity consultations	WWW (Walking for Well-bing in the West)	Scotland
Bos et al.	2011	RCT				SHAPES
Van Dyck et al.	2011	RCT				Belgian Environmental Physical Activity Study (BEPAS)
Neumeier et al.	2020	RCT	2017-2018	Baseline + 12 months follow-up	1-year actively travelling to work (cycling or public transport+walking)	GISMO (Geographical Information Support for healthy Mobility) project	Austria	Salzburg

## Sheet: Sample
Author(s)	Year	Sample size	Inclusion age range	Inclusion age range	% women	Participant characteristics
Gatersleben & Uzzell	2007	389	19	64	51
Ohta et al.	2007	670	39.9age	39.9age	36
Cerin et al.	2009	2194	20	65	64
Jurakić et al.	2010	1032	15	199	52
Rasciute & Downward	2010	ND	16	199	ND
Bergland et al.	2010	3069	55	79	51	Older adults living in their own homes ('in the community' or "community-dwelling adults")
Molina-García et al.	2010	518	22.4 age	22.4age	60	Students from two univesities
Hansson et al.	2011	23111	18	65	50	Working > 30h/week
Smith	2012	12	74	98	67	Older adults living in their own homes ('in the community' or "community-dwelling adults")
Pucci et al.	2012	1461	40	59	63.7	Individuals living around green areas (parks, squares)
Gomez et al.	2013	1263	18	59	100	Women living in low and middle-low socioeconomic status area
Humphreys et al.	2013	989	16	199	68	Working adults
ONS	2014	60200	ND	ND	ND	Commuters and non-commuters to work
St-Louis et al.	2014	3377	30.43age	30.43age	ND	University staff and students
Morris & Guerra	2015	13269	15	199	ND
Mason et al.	2016	2654	18	199	60	Most deprived neighbourhoods
Belanger-Gravel et al.	2016	3978	18	65	60
Chng et al.	2016	3630	16	65	53
Friman et al.	2017	367	18	199	63	Commuters to work
Sener & Lee	2017	1505	18	199	53
Smith	2017	828	25	44	45	Commuters to work
Avila-Palencia et al.	2017	788	18	199	52	Commuters to work
Lancee et al.	2017	1450	15	71	82	Commuters to work
Mattisson et al.	2018	7574	18	65	55	Working 15-60h/week
McCarthy & Habib	2018	493	41.1age	41.1age	ND
Foley et al	2018	6143	48age	48age	53
Vancampfort et al.	2018	14585	65	199	55	Older adults living in their own homes ('in the community' or "community-dwelling adults")
Brainard et al.	2019	51780	16	104	ND
Covolo Scarabottolo et al.	2019	400	60	199	58	Older adults living in their own homes ('in the community' or "community-dwelling adults")
Kaplan et al.	2019	1131	17	199	47
Singleton	2019	682	18	199	55	Commuters to work
Clark et al.	2019	26551	ND	ND	ND	Working adults
Sattler et al.	2020	188	18	64	49
Fan et al.	2021	1080	18	199	49
Lira & Paez	2021	451	18	199	ND
Liu et al.	2021	188	18	199	ND
Muniz et al.	2021	16121	15	199	53
Wang et al.	2021	16103	47age	47age	52	Working adults
Cobbold et al.	2022	532	18	55	60
Lampinen et al.	2006	663	65	84	67	Older adults (born 1904-1923)
Martin et al.	2014	17985	18	65	49	Commuters to work
Mytton et al.	2016	801	16	199	69	Commuters to work (who completed two waves of the study)
Avila-Palencia et al.	2018	3567	18	199	53
Knott et al.	2018	5474	40	75	46	Commuters to work (who completed two waves of the study)
Glasgow et al.	2019	229	18	65	55
Yang et al.	2019	18400	65	85	50	Older adults living in their own homes ('in the community' or "community-dwelling adults")
Kroesen & De Vos	2020	1548	15	199	49	Stratified population survey sample
Covolo Scarabottolo et al.	2022	331	40	80	68	Randomised sample of all streets in one city
de Geus et al.	2008	80	30	65	ND	Members of insurance company
Page & Nilsson	2017	31	21	55	80	Employees of global education provider
Jacob et al.	2021	31736	16	65	59	Stratified population survey sample
Mutrie et al.	2000	237	19	69	63	Commuters to work (university, hospital trust, and district health board)/Stratified per distance travelled to work
Mutrie et al.	2002	295	16	69	64	Commuters to work (university, hospital trust, and district health board)
Baker et al.	2008	79	18	65	80	Sedentary adults
Neumeier et al.	2020	62	37	55	62	Commuters to work (university)

## Sheet: Outcome
Author(s)	Year	Study Design	MH Output	MH Measure
Gatersleben & Uzzell	2007	Cross-sectional	affect	Russel & Lanius (1984) - 7 items
Ohta et al.	2007	Cross-sectional	mental health	GHQ-28
Cerin et al.	2009	Cross-sectional	qol	SF-12
Jurakić et al.	2010	Cross-sectional	qol	SF36
Rasciute & Downward	2010	Cross-sectional	affect	Taking all things together, how happy would you say you are?'
Rasciute & Downward	2010	Cross-sectional	self-reported health	How is your health in general?' (very good, good, fair, bad, very bad)
Bergland et al.	2010	Cross-sectional	self-efficacy	Personal Mastery Scale
Bergland et al.	2010	Cross-sectional	depressive symptoms	CES-D
Bergland et al.	2010	Cross-sectional	anxiety	HSCL
Bergland et al.	2010	Cross-sectional	self-reported health	“How do you judge your own general state of health?”
Molina-García et al.	2010	Cross-sectional	self-efficacy	Physical Self-Efficacy Scale
Hansson et al.	2011	Cross-sectional	mental health	GHQ-12
Hansson et al.	2011	Cross-sectional	stress	Do you feel stressed in your everyday life?'
Hansson et al.	2011	Cross-sectional	vitality/exhaustion	Vitality Scale (SF-36)
Hansson et al.	2011	Cross-sectional	sleep	Perceived sleep quality: ‘Do you think you get enough sleep to feel rested?”
Hansson et al.	2011	Cross-sectional	self-reported health	“How do you feel right now, physically and psychologically, considering your health and your well-being?” + sickness absence days
Smith	2012	Cross-sectional	social support	Daily Life Interview
Smith	2012	Cross-sectional	loneliness	UCLA-Loneliness scale
Pucci et al.	2012	Cross-sectional	qol	WHOQoL
Gomez et al.	2013	Cross-sectional	qol	SF-8
Humphreys et al.	2013	Cross-sectional	mental health	MCS-SF8
ONS	2014	Cross-sectional	life satisfaction	Overall, how satisfied are you with your life nowadays?'
ONS	2014	Cross-sectional	eudaimonia	Overall, to what extent do you feel the things you do in your life are worthwhile?'
ONS	2014	Cross-sectional	affect	Overall, how happy did you feel yesterday?'
ONS	2014	Cross-sectional	anxiety	Overall, how anxious did you feel yesterday?'
St-Louis et al.	2014	Cross-sectional	travel satisfaction	Statements related to aspects satisfaction with a given mode
Morris & Guerra	2015	Cross-sectional	affect	Affect Balance Scale (happiness, sadness, tiredness, pain and stress)
Mason et al.	2016	Cross-sectional	self-reported health	PCS-SF12
Mason et al.	2016	Cross-sectional	self-reported health	"In general would you say your health is good, very good, excellent?"
Mason et al.	2016	Cross-sectional	mental health	MCS-SF12+WEMWBS
Belanger-Gravel et al.	2016	Cross-sectional	self-efficacy	"How confident are you in your capability of usig BIXI if you chose to do so?"
Chng et al.	2016	Cross-sectional	life satisfaction	"How dissatisfied or satisfied are you with your liife overall?"
Chng et al.	2016	Cross-sectional	mental health	GHQ-12
Friman et al.	2017	Cross-sectional	travel satisfaction	STS
Sener & Lee	2017	Cross-sectional	life satisfaction	1-item how satisfied are you with your life?
Sener & Lee	2017	Cross-sectional	self-reported health	1-item how would you rate your health?
Smith	2017	Cross-sectional	travel satisfaction	Commute Well-being Scale
Avila-Palencia et al.	2017	Cross-sectional	stress	PSS4
Lancee et al.	2017	Cross-sectional	affect	How happy did you feel yesterday?
Mattisson et al.	2018	Cross-sectional	stress	Do you feel stressed in your everyday life?'
Mattisson et al.	2018	Cross-sectional	vitality/exhaustion	Vitality Scale (SF-36)
Mattisson et al.	2018	Cross-sectional	self-reported health	Long-term illness+Walking difficulties+BMI
McCarthy & Habib	2018	Cross-sectional	life satisfaction	"How would you describe your usual attitudes toward life?'
Foley et al	2018	Cross-sectional	sleep	Sleep duration (minutes/day)
Vancampfort et al.	2018	Cross-sectional	sleep	“Overall in the last 30 days, how much of a problem did you have with sleeping, such as falling asleep, waking up frequently during the night or waking up too early in the morning?”
Brainard et al.	2019	Cross-sectional	affect	“On a scale of 0–10, where 0 is not at all happy (anxious)and 10 is completely happy (anxious), overall, how happy (anxious) did you feel yesterday?”
Brainard et al.	2019	Cross-sectional	life satisfaction	“On a scale of 0–10, where 0 is not at all satisfied and 10 is completely satisfied, overall, how satisfied are you with your life nowadays?”
Brainard et al.	2019	Cross-sectional	eudaimonia	“On a scale of 0–10, where 0 is not at all worthwhile and 10 is completely worthwhile, overall, to what extent do you feel the things you do in your life are worthwhile?”
Brainard et al.	2019	Cross-sectional	anxiety	“On a scale of 0–10, where 0 is not at all anxious and 10 is completely happy (anxious), overall, how happy (anxious) did you feel yesterday?”
Brainard et al.	2019	Cross-sectional	self-efficacy	“To what extent do you agree with the statement: I can achieve most of the goals I set myself?” Scale was from (1) Strongly agree to (5) Strongly disagree.
Covolo Scarabottolo et al.	2019	Cross-sectional	qol	SF-36
Kaplan et al.	2019	Cross-sectional	eudaimonia	Fleming & Courtney scale
Kaplan et al.	2019	Cross-sectional	affect	Profile Mood State Scale
Singleton	2019	Cross-sectional	travel satisfaction	STS+Travel Affect+Travel Eudaimonia
Clark et al.	2019	Cross-sectional	life satisfaction	“How would you describe your usual attitude towards life?”
Clark et al.	2019	Cross-sectional	mental health	GHQ-12
Clark et al.	2019	Cross-sectional	vitality/exhaustion	STRAIN "Have you recently felt constantly under strain?" "last few weeks"
Clark et al.	2019	Cross-sectional	self-reported health	“In general, would you say your health is? (poor to excellent)”
Sattler et al.	2020	Cross-sectional	stress	PSS+PSQ (7 statements)
Fan et al.	2021	Cross-sectional	travel satisfaction	STS
Lira & Paez	2021	Cross-sectional	affect	"Please indicate the mode(s) of transport that you relate to the following feelings: freedom, enjoyment, happiness, poverty, luxury, status"
Liu et al.	2021	Cross-sectional	eudaimonia	Flourishing Scale
Liu et al.	2021	Cross-sectional	travel satisfaction	STS
Muniz et al.	2021	Cross-sectional	self-perceived health	In the last twelve months, would you say your health has been very good, good, fair, bad, or very bad?'
Muniz et al.	2021	Cross-sectional	depressive symptoms	Dyagnosis/symptoms during the past 12 months
Wang et al.	2021	Cross-sectional	life satisfaction	“How satisfied are you with your life on the whole?”
Cobbold et al.	2022	Cross-sectional	qol	WHOQoL-BREF
Lampinen et al.	2006	Longitudinal	mental health	RBDI+'Do you think your lonely?'+‘How would you describe your self-rated mental vigour at the moment?’+‘Right now, how meaningful do you consider your life?’
Martin et al.	2014	Longitudinal	mental health	GHQ-12
Mytton et al.	2016	Longitudinal	mental health	MCS-SF8
Mytton et al.	2016	Longitudinal	self-reported health	PCS-8 (from SF-8)+sickness absence days
Avila-Palencia et al.	2018	Longitudinal	stress	PSS-4
Avila-Palencia et al.	2018	Longitudinal	mental health	MHI-5 (SF-36)
Avila-Palencia et al.	2018	Longitudinal	loneliness	UCLA-Loneliness scale
Avila-Palencia et al.	2018	Longitudinal	vitality/exhaustion	Vitality scale (SF-36)
Avila-Palencia et al.	2018	Longitudinal	social support	“How often do you have contact with your friends and/or family?”
Avila-Palencia et al.	2018	Longitudinal	self-reported health	"In general, how would you say your health is?" (SF-36)
Knott et al.	2018	Longitudinal	depressive symptoms	PHQ-2
Glasgow et al.	2019	Longitudinal	affect	Travel Mood Scale
Yang et al.	2019	Longitudinal	depressive symptoms	CESD-8
Kroesen & De Vos	2020	Longitudinal	mental health	MHI-5
Covolo Scarabottolo et al.	2022	Longitudinal	qol	SF-36
de Geus et al.	2008	Non-randomized CT	qol	SF-36
Page & Nilsson	2017	Quasi-experimental	eudaimonia	Flourishing Scale
Page & Nilsson	2017	Quasi-experimental	affect	Diary (e.g. tired, energized)
Page & Nilsson	2017	Quasi-experimental	mental health	GHQ-12
Jacob et al.	2021	Quasi-experimental	life satisfaction	“How satisfied do you feel with your overall life?”
Jacob et al.	2021	Quasi-experimental	mental health	MCS-SF12
Jacob et al.	2021	Quasi-experimental	self-reported health	PCS-SF12
Mutrie et al.	2000	RCT	qol	SF-36
Mutrie et al.	2002	RCT	qol	SF-36
Baker et al.	2008	RCT	affect	PANAS
Baker et al.	2008	RCT	qol	EQ-5D
Neumeier et al.	2020	RCT	qol	SF-36

## Sheet: Exposure
Author(s)	Year	Study Design	Mobility mode(s)	Purpose of AM	AM Measure
Gatersleben & Uzzell	2007	Cross-sectional	Multimodes	Work/education	Frequency
Ohta et al.	2007	Cross-sectional	Walking and Cycling	Work/education	Do you walk or cycle to work? + Duration
Cerin et al.	2009	Cross-sectional	Walking and Cycling	Transportation	IPAQ
Jurakić et al.	2010	Cross-sectional	Walking and Cycling	Transportation	IPAQ
Rasciute & Downward	2010	Cross-sectional	Walking and Cycling	Work/education	Frequency+Duration
Bergland et al.	2010	Cross-sectional	Walking	Transportation	Distance
Molina-García et al.	2010	Cross-sectional	Multimodes	Work/education	Frequency
Hansson et al.	2011	Cross-sectional	Multimodes	Work/education	Duration
Smith	2012	Cross-sectional	Multimodes	Transportation	Daily Life Interview
Pucci et al.	2012	Cross-sectional	Walking	Transportation	IPAQ
Gomez et al.	2013	Cross-sectional	Walking	Transportation	IPAQ
Humphreys et al.	2013	Cross-sectional	Walking and Cycling	Work/education	Frequency + Duration
ONS	2014	Cross-sectional	Multimodes	Work/education	Duration
St-Louis et al.	2014	Cross-sectional	Multimodes	Work/education	Duration
Morris & Guerra	2015	Cross-sectional	Multimodes	Transportation	Mode
Mason et al.	2016	Cross-sectional	Walking and Cycling	Transportation	Frequency
Belanger-Gravel et al.	2016	Cross-sectional	Cycling	Transportation	"Have you ever used PBSP?"
Chng et al.	2016	Cross-sectional	Multimodes	Work/education	Mode
Friman et al.	2017	Cross-sectional	Multimodes	Transportation	Frequency
Sener & Lee	2017	Cross-sectional	Multimodes	Transportation	Frequency
Smith	2017	Cross-sectional	Multimodes	Work/education	Duration + Distance
Avila-Palencia et al.	2017	Cross-sectional	Cycling	Work/education	Frequency
Lancee et al.	2017	Cross-sectional	Multimodes	Work/education	Mode + Time of the day
Mattisson et al.	2018	Cross-sectional	Multimodes	Work/education	Mode
McCarthy & Habib	2018	Cross-sectional	Multimodes	Transportation	Frequency + Duration + Distance
Foley et al	2018	Cross-sectional	Walking and Cycling	Transportation	Mode
Vancampfort et al.	2018	Cross-sectional	Walking and Cycling	Transportation	GPAQ + Frequency + Duration
Brainard et al.	2019	Cross-sectional	Walking and Cycling	Transportation	Frequency + Duration
Covolo Scarabottolo et al.	2019	Cross-sectional	Walking and Cycling	Transportation	Baecke Questionnaire
Kaplan et al.	2019	Cross-sectional	Cycling	Transportation	Frequency
Singleton	2019	Cross-sectional	Walking and Cycling	Work/education	Duration
Clark et al.	2019	Cross-sectional	Multimodes	Work/education	Duration
Sattler et al.	2020	Cross-sectional	Multimodes	Work/education	Mode
Fan et al.	2021	Cross-sectional	Multimodes	Transportation	Purpose+Time (of the day)+Mode+Duration+Day (of the week)+Perceived trip duration+Companion+Activities (during travel)
Lira & Paez	2021	Cross-sectional	Multimodes	Transportation	Mode
Liu et al.	2021	Cross-sectional	Multimodes	Work/education	Mode
Muniz et al.	2021	Cross-sectional	Walking and Cycling	Transportation	Frequency
Wang et al.	2021	Cross-sectional	Multimodes	Work/education	Duration
Cobbold et al.	2022	Cross-sectional	Multimodes	Transportation	Frequency + Duration
Lampinen et al.	2006	Longitudinal	Walking	Transportation	Distance
Martin et al.	2014	Longitudinal	Multimodes	Work/education	Mode
Mytton et al.	2016	Longitudinal	Walking and Cycling	Work/education	Frequency + Duration
Avila-Palencia et al.	2018	Longitudinal	Multimodes	Transportation	Frequency
Knott et al.	2018	Longitudinal	Multimodes	Work/education	Frequency + Distance + Mode
Glasgow et al.	2019	Longitudinal	Multimodes	Transportation	Mode+Frequency+Duration+Purpose+Activities
Yang et al.	2019	Longitudinal	Multimodes	Transportation	Duration
Kroesen & De Vos	2020	Longitudinal	Walking	Transportation	Frequency
Covolo Scarabottolo et al.	2022	Longitudinal	Walking and Cycling	Transportation	Baecke Questionnaire
de Geus et al.	2008	Non-randomized CT	Cycling	Work/education	Frequency+Duration+Distance
Page & Nilsson	2017	Quasi-experimental	Cycling (e-bike)	Work/education	Frequency+Duration
Jacob et al.	2021	Quasi-experimental	Multimodes	Work/education	Mode
Mutrie et al.	2000	RCT	Walking and Cycling	Work/education	SPAQ
Mutrie et al.	2002	RCT	Walking and Cycling	Work/education	SPAQ
Baker et al.	2008	RCT	Walking	Transportation	IPAQ+Frequency+Duration
Neumeier et al.	2020	RCT	Cycling and Public Transport (including walking)	Work/education	Distance+Duration+Frequency

## Sheet: Study Results
Author(s)	Year	Study Design	MH Output	Main results	AM benefits MH
Gatersleben & Uzzell	2007	Cross-sectional	affect	Cycling and walking are related to positive affects (relaxing - exciting)	Yes+
Ohta et al.	2007	Cross-sectional	mental health	Walking and cycling are related to mental health benefits, but significantly only in men.	Yes+ (M)
Cerin et al.	2009	Cross-sectional	qol	Transport physical activity was unrelated to SF scores.	No
Jurakić et al.	2010	Cross-sectional	qol	Inverse relationship between transportation physical activity and HRQoL scores.	Yes-
Rasciute & Downward	2010	Cross-sectional	affect	Active travel had a positive effect on positive affect, however significant only for walking and not for cycling (trip purpose as moderator).	Yes+ (W)
Rasciute & Downward	2010	Cross-sectional	self-reported health	Active travel had a positive effect on positive affect, significant for both walking and cycling.	Yes+
Bergland et al.	2010	Cross-sectional	self-efficacy	Better outdoor mobility was associated with higher perceived self-efficacy.	Yes+ (W)
Bergland et al.	2010	Cross-sectional	depressive symptoms	Depression scores showed no relationship with outdoor mobility exposure.	No (W)
Bergland et al.	2010	Cross-sectional	anxiety	Anxiety scores showed no relationship with outdoor mobility exposure.	Yes+ (W)
Bergland et al.	2010	Cross-sectional	self-reported health	Outdoor walking mobility had significantly higher scores in self-reported health (the most significant association).	No (W)
Molina-García et al.	2010	Cross-sectional	self-efficacy	Self-efficacy was positively associated with active commuting to university.	Yes+
Hansson et al.	2011	Cross-sectional	mental health	No significant association because self-selection bias and "healthy commuter effect".	No
Hansson et al.	2011	Cross-sectional	stress	No significant association because self-selection bias and "healthy commuter effect".	No
Hansson et al.	2011	Cross-sectional	vitality/exhaustion	No significant association because self-selection bias and "healthy commuter effect".	No
Hansson et al.	2011	Cross-sectional	sleep	No significant association because self-selection bias and "healthy commuter effect".	No
Hansson et al.	2011	Cross-sectional	self-reported health	No significant association because self-selection bias and "healthy commuter effect".	No
Smith	2012	Cross-sectional	social support	Reduced mobility decreased social contacts due to "disrupted engagement with others".	Yes+
Smith	2011	Cross-sectional	loneliness	Reduced mobility and inadequate transport services increased loneliness.	Yes-
Pucci et al.	2012	Cross-sectional	qol	Transport physical activity had a significant (positive) relationship only with the physical domain of quality of life and only in men.	Yes+ (M)
Gomez et al.	2013	Cross-sectional	qol	Walking for transport had a negative impact on both physical and mental dimensions of quality of life.	Yes- (W)
Humphreys et al.	2013	Cross-sectional	mental health	No significant relationship was found between the variables.	No
ONS	2014	Cross-sectional	life satisfaction	Active travellers had lower life satisfaction scores than car drivers; public transport users had the lowest levels of life satisfaction.	Yes-
ONS	2014	Cross-sectional	eudaimonia	Active travellers and public transports users showed lower eudaimonia scores than private vehicle (however it was a weak correlation between the two variables).	Yes-
ONS	2014	Cross-sectional	affect	Active travellers had lower positive affect scores than car drivers; public transport users had the lowest levels of positive affect.	Yes-
ONS	2014	Cross-sectional	anxiety	Active travel reported a positive relationship with anxiety (time as moderator: symptoms levels worsened if over 15 minutes active travelling).	Yes+
St-Louis et al.	2014	Cross-sectional	travel satisfaction	Pedestrian and cyclists are significantly more satisfied than other means of transport (mode as moderator).	Yes+
Morris & Guerra	2015	Cross-sectional	affect	No significant relationship.	No
Mason et al.	2016	Cross-sectional	self-reported health	PCS-SF12 scores were not directly associated with any PA domains.	No
Mason et al.	2016	Cross-sectional	self-reported health	Active travel was more likely connected to reporting good-excellent general health.	Yes+
Mason et al.	2016	Cross-sectional	mental health	Higher scores in both mental health scales were significantly related to active travel.	Yes+
Belanger-Gravel et al.	2016	Cross-sectional	self-efficacy	Cycling showed significant relationship with higher self-efficacy.	Yes+ (C)
Chng et al.	2016	Cross-sectional	life satisfaction	Only walking showed significant positive association with life satisfaction.	Yes+ (W)
Chng et al.	2016	Cross-sectional	mental health	No commute mode was significantly associated with changes in GHQ scores.	No
Friman et al.	2017	Cross-sectional	travel satisfaction	Active travel is positively associated with travel satisfaction.	Yes+
Sener & Lee	2017	Cross-sectional	life satisfaction	Positive, but weak, relationship between active travel and life satisfaction (age as moderator: life satisfaction decrease for active travellers older than 50yo).	Yes+
Sener & Lee	2017	Cross-sectional	self-reported health	No significant relationship between walking or cycling and self-rated health.	No
Smith	2017	Cross-sectional	travel satisfaction	Walking and cycling commuters reported higher satisfaction with their commutes.	Yes+
Avila-Palencia et al.	2017	Cross-sectional	stress	Cycling had significant lower stress levels than non-cycling commuters.	Yes- (C)
Lancèe et al.	2017	Cross-sectional	affect	Cyclists reported the highest levels of positive affect. Public transport users had the lowest scores.	Yes+
Mattisson et al.	2018	Cross-sectional	stress	Active travel was negatively associated with stress. Public transports users reported “stressed often” response more than any other mode.	Yes-
Mattisson et al.	2018	Cross-sectional	vitality/exhaustion	Non-significant relationship between vitality and active travel.	No
Mattisson et al.	2018	Cross-sectional	self-reported health	Active commuting and better physical health measures showed a significant relationship; this relationship was strongest that the one with mental health outcomes.	Yes+
McCarthy & Habib	2018	Cross-sectional	life satisfaction	Active travel as positively related to life satisfaction.	Yes+
Foley et al	2018	Cross-sectional	sleep	Those travelling by active modes reported lower sleep duration.	Yes-
Vancampfort et al.	2018	Cross-sectional	sleep	Active travel behaviour was associated with better sleep.	Yes+
Brainard et al.	2019	Cross-sectional	affect	Non-significant relationship.	No
Brainard et al.	2019	Cross-sectional	life satisfaction	Non-significant relationship.	No
Brainard et al.	2019	Cross-sectional	eudaimonia	Non-significant relationship.	No
Brainard et al.	2019	Cross-sectional	anxiety	Non-significant relationship.	No
Brainard et al.	2019	Cross-sectional	self-efficacy	Self-efficacy was positively associated with active travelling, but only for walking and not cycling.	Yes+ (W)
Covolo Scarabottolo et al.	2019	Cross-sectional	qol	No significant association was found between active travel and the quality of life domains.	No
Kaplan et al.	2019	Cross-sectional	eudaimonia	Cycling and eudaimonia are positively correlated.	Yes+ (C)
Kaplan et al.	2019	Cross-sectional	affect	Cycling and positive affect are positively correlated.	Yes+ (C)
Singleton	2019	Cross-sectional	travel satisfaction	Walking and cycling commuters showed significantly higher travel satisfaction scores.	Yes+
Clark et al.	2019	Cross-sectional	life satisfaction	Non-significant relationship between life satisfaction and active travel.	No
Clark et al.	2019	Cross-sectional	mental health	Mental health and active travel showed no significant relationship.	No
Clark et al.	2019	Cross-sectional	vitality/exhaustion	Walking to work was associated with reduced strain, thus improved vitality.	Yes+ (W)
Clark et al.	2019	Cross-sectional	self-reported health	Cyclists reported the highest self-perceived health; bus users reported the lowest.	Yes+ (C)
Sattler et al.	2020	Cross-sectional	stress	Active commuting was associated with less perceived stress compared to passive commuting.	Yes-
Fan et al.	2021	Cross-sectional	travel satisfaction	Travel satisfaction was significantly higher for active modes than motorized trips.	Yes+
Lira & Paez	2021	Cross-sectional	affect	Active travel was the transport mode most associated with positive affect.	Yes+
Liu et al.	2021	Cross-sectional	eudaimonia	Active travel and eudaimonia showed a non-significant relationship.	No
Liu et al.	2021	Cross-sectional	travel satisfaction	Active travel was associated with improved travel satisfaction.	Yes+
Muniz et al.	2021	Cross-sectional	self-reported health	Travel-related physical activity was associated with improved self-perceived health (SAH, Self-Assessed Health).	Yes+
Muniz et al.	2021	Cross-sectional	depressive symptoms	Travel-related physical activity was associated with reduced likelihood of diagnosis or symptoms of depression.	Yes-
Wang et al.	2021	Cross-sectional	life satisfaction	Active travel and life satisfaction showed a significant positive relationship (time as moderator: longer trips linked to lower satisfaction).	Yes+
Cobbold et al.	2022	Cross-sectional	qol	Unimodal active travel trips and multimodal active travel with public transports trips were associated with better quality of life than private motorised trips.	Yes+
Lampinen et al.	2006	Longitudinal	mental health	Mobility status was a predictor of better mental health at follow-up.	Yes+
Martin et al.	2014	Longitudinal	mental health	Mental health scores were significantly positively related to active travel; also, switching from car to active modes was associated to better mental health at follow-up.	Yes+
Mytton et al.	2016	Longitudinal	mental health	Only maintaining cycling reported better mental health at follow-up.	Yes+ (C)
Mytton et al.	2016	Longitudinal	self-reported health	Only maintaining cycling reported better physical health (higher PCS scores and less sickness absence days) at follow-up.	Yes+ (C)
Avila-Palencia et al.	2018	Longitudinal	stress	Cycling was associated with the lowest stress levels, compared to other transport modes, both in unimodal and multimodal trips.	Yes- (C)
Avila-Palencia et al.	2018	Longitudinal	mental health	Cycling was associated with higher mental health levels, compared to other transport modes, both in unimodal and multimodal trips.	Yes+ (C)
Avila-Palencia et al.	2018	Longitudinal	loneliness	Cycling in multimodal trips was associated with lower loneliness feelings compared to other transport modes.	Yes- (C)
Avila-Palencia et al.	2018	Longitudinal	vitality/exhaustion	Active travel and vitality scores showed a significant positive relationship.	Yes+
Avila-Palencia et al.	2018	Longitudinal	social support	Walking in multimodal trips was associated with increased social contacts compared to other transport modes.	Yes+ (W)
Avila-Palencia et al.	2018	Longitudinal	self-reported health	Walking and cycling reported a better self-perceived health over time, than car and public transport.	Yes+
Knott et al.	2018	Longitudinal	depressive symptoms	Changing from inactive to active travel was associated with a reduced development and progressing of depressive symptoms.	Yes-
Glasgow et al.	2019	Longitudinal	affect	Active travel was significantly associated with a better positive affect.	Yes+
Yang et al.	2019	Longitudinal	depressive symptoms	The most effective method to decrease depression prevalence is related to improve public transport services, more than active travel practice.	No
Kroesen & De Vos	2020	Longitudinal	mental health	Active travel has a significant positive effect on mental health, but not the opposite.	Yes+
Covolo Scarabottolo et al.	2022	Longitudinal	qol	Active travel was associated with higher mental health.	Yes+
de Geus et al.	2008	Non-randomized CT	qol	Cycling to work has a positive influence on quality of life.	Yes+ (C)
Page & Nilsson	2017	Quasi-experimental	eudaimonia	Non-significant relationship.	No (C)
Page & Nilsson	2017	Quasi-experimental	affect	Active travel modes and switching from passive to active modes reported an improvement in positive affect.	Yes+ (C)
Page & Nilsson	2017	Quasi-experimental	mental health	Active travellers reported significantly higher mental health scores post-intervention than passive travel group.	Yes+ (C)
Jacob et al.	2021	Quasi-experimental	life satisfaction	Switching from public transports to active travel modes determined an increase in life satisfaction levels.	Yes+
Jacob et al.	2021	Quasi-experimental	mental health	Switching from car to active travel modes determined an improvement in mental health scores. A decline was recorded by those changing from active travel to public transport.	Yes+
Jacob et al.	2021	Quasi-experimental	self-reported health	Switching from car to active travel modes led to an increase in PCS scores. Changing from active travel to car determined a decrease in PCS levels.	Yes+
Mutrie et al.	2000	RCT	qol	Active travel modes registered an improvement in quality of life levels only at 3-months follow-up (neither at 6 or at 12).	Yes+
Mutrie et al.	2002	RCT	qol	Walking, but not cycling, determined a better quality of life at 6-months follow-up.	Yes+ (W)
Baker et al.	2008	RCT	affect	Increase in number of steps per day showed a small to medium significant effect on improving positive affect levels.	Yes+ (W)
Baker et al.	2008	RCT	qol	Increase in number of steps per day showed a non-significant relationship with quality of life scores.	No (W)
Neumeier et al.	2020	RCT	qol	Active travel (cycling and public transport) intervention showed a significant positive effect on quality of life levels, specifically for cycling.	Yes+ (C)
